# Supplementary material for: Sequence-specific Recruitment of Heterochromatin Protein 1 via Interaction with Krüppel-like Factor 11, a Human Transcription Factor Involved in Tumor Suppression and Metabolic Diseases
Source: J Biol Chem. 2020 Dec 18;287(16):13026–39. doi: 10.1074/jbc.M112.342634 (PMC3339955; doi:10.1074/jbc.M112.342634)
Supplement: Supplementary file 1 [file mmc1.zip › jbc.M112.342634-1.xls]

## Sheet: Sheet1
Genes up-regulated by mutant KLF11DHP1
Gene Symbol	Gene assignment	RefSeq	p-value	Fold-change	Cancer	Process	PMIDs	Go_Biological_Process	Go_Cellular_Component	Go_Molecular_Function
CABC1	chaperone, ABC1 activity of bc1 complex homolog (S. pombe)	NM_020247	0.000494927	4.658	Y	Tumor Suppressor; Apoptosis; Drug Resistance	11888884, 20144594	Lipid Catabolic Process	---	Hydrolase Activity
KLRG1	killer cell lectin-like receptor subfamily G, member 1	NM_005810	0.00419071	2.28349	Y	Tumor Immunity; Senescence	19654330, 17686974, 16461340, 11884419	Signal Transduction	Plasma Membrane	Receptor Activity
HLA-E	major histocompatibility complex, class I, E	NM_005516	0.015472	1.32657	Y	Tumor Immunity; Biomarker	19823820, 18292941, 15977644, 15695002	---	---	Zinc Ion Binding
TIGIT	T cell immunoreceptor with Ig and ITIM domains	NM_173799	0.000902854	4.37635	Y	Tumor Immunity	20828570, 19815499	---	---	---
HK2	hexokinase 2	NM_000189	0.000690139	4.27687	Y	Survival; Tumor Metabolism; Biomarker	19770592, 19579598, 17352240	---	---	---
FOXO4	forkhead box O4	NM_005938	0.000895336	3.60641	Y	Proliferation; Tumor Suppressor; Drug Resistance	18794148; 18687668; 18648506; 15688030; 11884591	---	---	---
TLE4	transducin-like enhancer of split 4 (E(sp1) homolog, Drosophila	NM_007005	0.00719268	1.98438	Y	Proliferation; Survival; Biomarker	18258796, 16797685, 16015647	Neuropeptide Signaling Pathway	Membrane	Neuropeptide Receptor Activity
TBX3	T-box 3	NM_016569	0.00591585	1.63728	Y	Proliferation, Apoptosis; Biomarker; Senescence	16049973; 19858224; 16367923, 17054779, 15694670, 14996726	Cell Adhesion	Extracellular Region	Binding
CD3D	CD3d molecule, delta (CD3-TCR complex)	NM_000732	0.00283107	3.79555	Y	Oncogene; Biomarker	3248386, 19917869	Biological_Process	Cellular_Component	Molecular_Function
DOCK4	dedicator of cytokinesis 4	NM_014705	0.0112377	2.24233	Y	Migration; Tumor Suppressor	20679435, 17559657, 17027967, 16213364, 12628187	Negative Regulation Of Translational Initiation	Cytoplasm	---
CXCR4	chemokine (C-X-C motif) receptor 4	NM_001008540	0.00633186	2.72545	Y	Migration; Invasion/Metastasis; Tumor immunity; Drug Resistance; Biomarker; Angiogenesis	20725999, 20798912, 21045835, 20699088, 20646838, 20973204, 20660740, 20631070, 20177796, 20151982	Inflammatory Response	Membrane	Receptor Activity
MMP24	matrix metallopeptidase 24 (membrane-inserted)	NM_006690	0.00277125	3.21042	Y	Invasion/Metastasis	17029196	Transcription, Dna-Dependent	Transcription Factor Tfiiic Complex	Dna Binding
VCAN	versican	NM_004385	0.00276321	3.66351	Y	Invasion/Metastasis	20489157, 19655167, 20041153	---	---	---
PNP	purine nucleoside phosphorylase	NM_000270	0.00131875	4.56589	Y	Drug Resistance; Apoptosis; Tumor Metabolism	18537755, 16778146, 17016779	Autophagy	Cytoplasm	Cysteine-Type Endopeptidase Activity
ACP6	acid phosphatase 6, lysophosphatidic	NM_016361	0.00240217	3.80206	Y	Biomarker; Invasion/Metastasis	6685394	Temperature Homeostasis	Plasma Membrane	Dopamine D2 Receptor Activity
FCN3	ficolin (collagen/fibrinogen domain containing) 3	NM_003665	0.00211538	4.22354	Y	Biomarker; Invasion/Metastasis	20162585, 0957082	Immune Response	Nucleus	Transmembrane Receptor Activity
GNPTG	N-acetylglucosamine-1-phosphate transferase, gamma subunit	NM_032520	0.0105845	2.33273	Y	Biomarker; Drug Resistance	20005867	Neuropeptide Signaling Pathway	Extracellular Region	Molecular_Function
CD3EAP	CD3e molecule, epsilon associated protein	NM_012099	0.0107104	1.66291	Y	Biomarker; Drug Resistance	19396015, 19257887	---	---	---
FAM82A2	family with sequence similarity 82, member A2	NM_018145	0.00387406	1.46771	Y	Biomarker; DNA Repair	20813000	Biological_Process	Intracellular	Molecular_Function
ADAM23	ADAM metallopeptidase domain 23	NM_003812	0.00525788	2.13408	Y	Biomarker; Adhesion	19360301, 19089928, 18447899, 15467763	---	Cytoplasm	Protein Binding
CELSR2	cadherin, EGF LAG seven-pass G-type receptor 2	NM_001408	0.00487441	3.34113	Y	Biomarker, Wnt Signaling	16273260, 17671748	Complement Activation, Lectin Pathway	Extracellular Region	Receptor Binding
TAP1	transporter 1, ATP-binding cassette, sub-family B (MDR/TAP)	NM_000593	0.01229	2.46996	Y	Biomarker, Tumor Immunity; Drug Resistance	20450707, 19462419, 19404870, 17951169, 11059775, 8980397	Proteolysis	Extracellular Region	Metalloendopeptidase Activity
CHAT	choline O-acetyltransferase	NM_001142933	0.000491819	4.46014	Y	Biomarker, Tumor Metabolism	12628474	---	---	---
NEU1	sialidase 1 (lysosomal sialidase)	NM_000434	0.00176613	2.23278	Y	Biomarker, Apoptosis; Tumor Suppressor	19151752, 17476974, 12149448	Spliceosomal Snrnp Assembly	Nucleus	Rna Binding
YPEL2	yippee-like 2 (Drosophila)	NM_001005404	0.00598346	3.16962	Y	Biomarker	19454617	Cgmp Biosynthetic Process	Nuclear Outer Membrane	Nucleotide Binding
WDR74	WD repeat domain 74	NM_018093	0.0130735	1.64547	Y	Biomarker	20145299	---	---	---
SYN1	synapsin I	NM_006950	0.00521154	2.68611	Y	Biomarker	17543079	---	---	---
ZBTB11	zinc finger and BTB domain containing 11	NM_014415	0.0072602	2.38133	Y	Biomarker	17786358	Protein Amino Acid Phosphorylation	Integral To Plasma Membrane	Nucleotide Binding
BLZF1	basic leucine zipper nuclear factor 1	NM_003666	0.0122394	2.30573	Y	Biomarker	11056056	Signal Transduction	Membrane	---
STX11	syntaxin 11	NM_003764	0.00901568	2.29972	Y	Biomarker	19169743, 16582076	Signal Transduction	Plasma Membrane	Receptor Activity
DRD2	dopamine receptor D2	NM_000795	0.0155059	2.27447	Y	Biomarker	14634838, 11045783, 7629288, 8080720	---	Intracellular	Zinc Ion Binding
GUCY2F	guanylate cyclase 2F, retinal	NM_001522	0.00771788	2.22211	Y	Biomarker	16941478	Regulation Of Transcription, Dna-Dependent	Nucleus	Transcription Factor Activity
POU3F3	POU class 3 homeobox 3	NM_006236	0.0107591	1.85377	Y	Biomarker	16900213	Synaptic Transmission	Synaptonemal Complex	Actin Binding
CALCOCO1	calcium binding and coiled-coil domain 1	NM_020898	0.0126161	1.78566	Y	Biomarker	19183483	---	Nucleus	Transcription Factor Activity
HTRA2	HtrA serine peptidase 2	NM_013247	0.00332204	1.67139	Y	Apoptosis; Survival; Tumor Suppressor	19519315, 19424634, 19355862, 18979398, 18259191, 15843754, 14612497	Biological_Process	Nucleus	Molecular_Function
SIRT2	sirtuin (silent mating type information regulation 2 homologue) 2 (S. cerevisiae)	NM_012237	0.00433356	1.67806	Y	Apoptosis; Survival; Tumor Immunity; Drug Resistance; Cell Cycle	19060927, 17457050, 16247014, 12963026	Negative Regulation Of Interleukin-12 Production	Plasma Membrane	Protein Binding
CD79B	CD79b molecule, immunoglobulin-associated beta	NM_000626	0.00174381	4.61756	Y	Apoptosis; Survival; Tumor Immunity	17374736, 15650271, 12384401, 11681413, 9915551	Lipid Metabolic Process	Extracellular Region	Acid Phosphatase Activity
PEG10	paternally expressed 10	NM_001040152	0.000366463	3.26978	Y	Apoptosis; Survival; Proliferation; Drug Resistance	19171046, 18625225, 18425371, 17559150, 16423995	---	---	---
ANGPTL6	angiopoietin-like 6	NM_031917	0.0007728	2.84133	Y	Angiogenesis	16685428	Inflammatory Response	Extracellular Region	Lysophospholipase Activity
CA2	carbonic anhydrase II	NM_000067	0.000720135	2.85318	Y	Aggressiveness; Angiogenesis; Tumor Metabolism	19216648, 16299253, 15880780, 12114426, 11020863, 8359652	Actin Cytoskeleton Organization	Ruffle	---
CNNM2	cyclin M2	NM_017649	0.00288018	3.74923	N	Unknown		---	---	---
FAM135B	family with sequence similarity 135, member B	NM_015912	0.000401326	4.40733	N	Unknown		---	---	---
C15orf57	chromosome 15 open reading frame 57	NM_001080791	0.00720276	2.83361	N	Unknown		---	---	---
LIN52	lin-52 homolog (C. elegans)	NM_001024674	0.0072866	2.72898	N	Unknown		Biological_Process	Cellular_Component	Molecular_Function
SPTY2D1	SPT2, Suppressor of Ty, domain containing 1 (S. cerevisisae)	NM_194285	0.00636825	2.54302	N	Unknown		---	Extracellular Region	---
C15orf51	dynamin 1 pseudogene	NR_003260	0.000641426	2.9491	N	Unknown		---	Plasma Membrane	Mhc Class I Receptor Activity
CMYA5	cardiomyopathy associated 5	NM_153610	0.003921	2.57682	N	Unknown		---	---	---
CTSL3	cathepsin L family member 3	NR_027917	0.0092499	2.09604	N	Unknown		---	---	---
IFI27L1	interferon, alpha-inducible protein 27-like 1	NM_145249	0.00221165	1.98867	N	Unknown		---	---	---
SAP130	Sin3A-associated protein, 130kDa	NM_001145928	0.00320827	2.02454	N	Transport		Ion Transport	Membrane	Transporter Activity
RP11-93B14.6	RP11-93B14.6	ENST00000370520	0.00207139	3.98421	N	Transport		Ion Transport	Membrane	---
METRNL	meteorin, glial cell differentiation regulator-like	NM_001004431	0.00268706	4.58318	N	Transport		Transport	Microsome	Transporter Activity
PHLDB3	pleckstrin homology-like domain, family B, member 3	NM_198850	0.00399214	2.0187	N	Transport		Transmembrane Transport	Mitochondrion	Transporter Activity
NCF1	neutrophil cytosolic factor 1	NM_000265	0.0181262	1.99306	N	Transport		Transmembrane Transport	Membrane	---
ZBED1	zinc finger, BED-type containing 1	NM_001171136	0.00284269	1.89942	N	Transport		Intracellular Protein Transport	Golgi Apparatus	Snap Receptor Activity
DNAH2	dynein, axonemal, heavy chain 2	NM_020877	0.00386793	1.45078	N	Transport		Regulation Of Transcription, Dna-Dependent	Intracellular	Dna Binding
PAIP2B	poly(A) binding protein interacting protein 2B	NM_020459	0.00262527	3.83693	N	Translation		---	Endomembrane System	Guanyl-Nucleotide Exchange Factor Activity
HIST3H2BB	histone cluster 3, H2bb	NM_175055	0.00206108	4.60412	N	Translation		Trna Processing	---	Zinc Ion Binding
LRRC52	leucine rich repeat containing 52	NM_001005214	0.00943471	2.4653	N	Translation		Translational Termination	Cytoplasm	---
ADAT2	adenosine deaminase, tRNA-specific 2, TAD2 homolog (S. cerevisae)	NM_182503	0.00978686	1.60153	N	Translation		---	Nucleus	---
LOC100287671	hypothetical protein LOC100287671	BC137195	0.000607606	4.30444	N	Transcription		Transcription	Nuclear Chromatin	Chromatin Binding
AQP8	aquaporin 8	NM_001169	0.0015517	4.25248	N	Transcription		Transcription	Rna Polymerase I Transcription Factor Complex	Dna-Directed Rna Polymerase Activity
PHAX	phosphorylated adaptor for RNA export	NM_032177	0.0105946	1.61562	N	Transcription		---	Membrane	---
ZNF570	zinc finger protein 570	NM_144694	0.00715799	1.46897	N	Transcription		Oxidation Reduction	Nuclear Chromosome	Dna Binding
OR1L8	olfactory receptor, family 1, subfamily L, member 8	NM_001004454	0.000635784	2.87293	N	Signaling		---	Membrane	---
PTPRN	protein tyrosine phosphatase, receptor type, N	NM_002846	0.00159622	3.26679	N	Signaling		Biological_Process	Golgi Apparatus	Galactosylceramide Sulfotransferase Activity
NXPH3	neurexophilin 3	NM_007225	0.00804704	1.91121	N	Signaling		---	---	---
FAM47C	family with sequence similarity 47, member C	NM_001013736	0.00158663	4.26469	N	Signaling		Cell Surface Receptor Linked Signaling Pathway	Cytoplasm	Transmembrane Receptor Activity
XKR5	XK, Kell blood group complex subunit-related family, member 5	NM_207411	0.00146778	3.86151	N	Signaling		Activation Of Mapk Activity	Cytoplasm	Actin Binding
FSD2	fibronectin type III and SPRY domain containing 2	NM_001007122	0.00293183	4.20494	N	Signaling		Signal Transduction	Cytoplasm	Protein Binding
LEKR1	leucine, glutamate and lysine rich 1	NM_001004316	0.00204746	4.01031	N	Signaling		Neuromuscular Synaptic Transmission	Nucleus	Choline O-Acetyltransferase Activity
ODZ3	odz, odd Oz/ten-m homolog 3 (Drosophila)	NM_001080477	0.00117748	4.61653	N	Proteolysis		Proteolysis	Extracellular Region	Metalloendopeptidase Activity
PNPLA5	patatin-like phospholipase domain containing 5	NM_138814	0.00269476	2.88125	N	Proteolysis		Proteolysis	Nucleus	Serine-Type Endopeptidase Activity
CCDC105	coiled-coil domain containing 105	NM_173482	0.000889376	3.84302	N	Protein folding		Protein Folding	Nucleus	Protein Binding
FAM100B	family with sequence similarity 100, member B	NM_182565	0.00982951	1.8256	N	Protein folding		Protein Complex Assembly	Endoplasmic Reticulum	Nucleotide Binding
CCDC65	coiled-coil domain containing 65	NM_033124	0.00926979	2.36863	N	Nuclear Structure		---	Nucleus	Lamin Binding
NARF	nuclear prelamin A recognition factor	NM_001038618	0.00186548	3.23067	N	Nuclear Structure		Go:0016256	Extracellular Region	Protein Binding
ZSWIM6	zinc finger, SWIM-type containing 6	NM_020928	0.000392317	3.84766	N	Motility		Ciliary Or Flagellar Motility	Cytoplasm	Nucleotide Binding
SORCS2	sortilin-related VPS10 domain containing receptor 2	NM_020777	0.00253738	3.31832	N	Mitosis		G1 Phase Of Mitotic Cell Cycle	Nucleus	Dna Binding
C14orf181	chromosome 14 open reading frame 181	NM_207442	0.002147	3.95318	N	Metabolism		---	---	Cysteine-Type Peptidase Activity
ACAD8	acyl-CoA dehydrogenase family, member 8	NM_014384	0.00448521	2.69093	N	Metabolism		---	---	---
SLC25A44	solute carrier family 25, member 44	NM_014655	0.00510307	2.63428	N	Metabolism		---	---	---
SNORD115-48	small nucleolar RNA, C/D box 115-48	NR_003362	0.00130961	2.14772	N	Metabolism		Response To Reactive Oxygen Species	Membrane Fraction	Receptor Activity
OR5L2	olfactory receptor, family 5, subfamily L, member 2	NM_001004739	0.00409777	3.09543	N	Metabolism		Glycogen Biosynthetic Process	Soluble Fraction	Glycogen (Starch) Synthase Activity
CDC42EP3	CDC42 effector protein (Rho GTPase binding) 3	NM_006449	0.00611398	2.9809	N	Metabolism		Carbohydrate Metabolic Process	Mitochondrion	Nucleotide Binding
KIAA0415	KIAA0415	NM_014855	0.00404712	2.36573	N	Metabolism		Superoxide Metabolic Process	Soluble Fraction	Gtpase Activity
CDH24	cadherin 24, type 2	NM_022478	0.00460569	2.34415	N	Metabolism		Metabolic Process	Lysosome	Exo-Alpha-Sialidase Activity
MUSK	muscle, skeletal, receptor tyrosine kinase	NM_005592	0.00396354	2.33801	N	Metabolism		Cgmp Biosynthetic Process	Extracellular Region	Receptor Binding
GTF3C5	general transcription factor IIIC, polypeptide 5, 63kD	NM_001122823	0.00355932	2.18447	N	Metabolism		Metabolic Process	---	Hydrolase Activity
MTRF1L	mitochondrial translational release factor 1-like	NM_019041	0.0094358	2.18374	N	Metabolism		---	Nucleus	Transcription Factor Activity
DHDDS	dehydrodolichyl diphosphate synthase	NM_024887	0.00785057	1.95265	N	Metabolism		Carbohydrate Metabolic Process	Plasma Membrane	Hyalurononglucosaminidase Activity
GYS1	glycogen synthase 1 (muscle)	NM_002103	0.00541232	2.22383	N	Metabolism		---	---	---
NPPB	natriuretic peptide precursor B	NM_002521	0.000702836	4.6333	N	Metabolism		Lipid Metabolic Process	Mitochondrion	Acyl-Coa Dehydrogenase Activity
ATG4D	ATG4 autophagy related 4 homolog D (S. cerevisiae)	NM_032885	0.00230132	4.33248	N	Hypoxia		Response To Hypoxia	Mitochondrion	Nucleotide Binding
C7orf60	chromosome 7 open reading frame 60	NM_152556	0.000358195	4.36016	N	Development		Kidney Development	Extracellular Space	Carbonate Dehydratase Activity
SPAM1	sperm adhesion molecule 1 (PH-20 hyaluronidase, zona pellucida binding	NM_003117	0.01502	2.1887	N	Development		---	Intracellular	Nucleoside Binding
TTTY14	testis-specific transcript, Y-linked 14 (non-protein coding)	NR_001543	0.0161654	2.15991	N	Development		---	---	---
HIST1H2AC	histone cluster 1, H2ac	NM_003512	0.0037154	3.85151	N	Chromatin		---	---	Protein Binding
JMJD7-PLA2G4B	JMJD7-PLA2G4B readthrough	NR_015346	0.000103465	2.57517	N	Chromatin		---	Membrane	Protein Binding
OTOP3	otopetrin 3	NM_178233	0.00612205	3.01817	N	Chromatin		Nucleosome Assembly	Nucleosome	Dna Binding
CDH23	cadherin-related 23	NM_022124	0.00489273	3.00899	N	Chromatin		Nucleosome Assembly	Nucleosome	Dna Binding
INPP5K	inositol polyphosphate-5-phosphatase K	NM_130766	0.0132294	2.09427	N	Chromatin		Histone H3 Acetylation	Nucleus	Transcription Coactivator Activity
UBAP2	ubiquitin associated protein 2	NM_018449	0.00189407	2.08543	N	Chromatin		Chromatin Silencing At Rdna	Chromatin Silencing Complex	Nad+ Adp-Ribosyltransferase Activity
RNF32	ring finger protein 32	NM_030936	0.00608175	1.6362	N	Chromatin		Biological_Process	Nucleus	Molecular_Function
EPB41L4A	erythrocyte membrane protein band 4.1 like 4A	NM_022140	0.00115414	4.3871	N	Cell Structure		---	---	---
KIAA1543	KIAA1543	NM_001080429	0.00436	3.41607	N	Cell Structure		---	Membrane	---
SNTB1	syntrophin, beta 1 (dystrophin-associated protein A1, 59kDa, basic component 1)	NM_021021	0.00315468	4.28192	N	Cell Structure		Microtubule Cytoskeleton Organization	Microtubule	---
DNAJB9	DnaJ (Hsp40) homolog, subfamily B, member 9	NM_012328	0.0122321	1.9848	N	Cell structure		Muscle Contraction	Cytoplasm	Actin Binding
PHOX2A	paired-like homeobox 2a	NM_005169	0.00802011	1.76764	N	Cell Structure		Skeletal System Development	Nucleus	Transcription Factor Activity
TBX10	T-box 10	NM_005995	0.00263663	4.48504	N	Cell Growth		Regulation Of Cell Growth	Nucleus	Dna Binding
TCTN3	tectonic family member 3	NM_015631	0.00272669	3.99008	N	Apoptosis		---	Cytoplasm	Protein Binding
SLC22A23	solute carrier family 22, member 23	NM_015482	0.00204583	3.42099	N	Apoptosis		Apoptosis	Spindle Pole	Protein Binding
GAL3ST2	galactose-3-O-sulfotransferase 2	NM_022134	0.00785825	2.23727	N	Apoptosis		Apoptosis	Nucleus	Dna Binding
FAM8A1	family with sequence similarity 8, member A1	NM_016255	0.0155649	1.76565	N	Apoptosis		Apoptosis	Membrane	---
ABHD4	abhydrolase domain containing 4	NM_022060	0.000807675	4.60007	N	Angiogenesis		Angiogenesis	Extracellular Region	Receptor Binding
LOC729724	similar to TBP-associated factor 11	XM_001131132	0.000391731	4.12969	N	Adhesion		Homophilic Cell Adhesion	Plasma Membrane	Calcium Ion Binding
SLC45A4	solute carrier family 45, member 4	BC033223	0.00166746	4.08357	N	Adhesion		Cell Adhesion	Cytoplasm	G-Protein Coupled Receptor Activity
PRR21	proline rich 21	NM_001080835	0.00321009	4.13694	N	Adhesion		Cell Adhesion	Plasma Membrane	Calcium Ion Binding
